# Supplementary material for: Prognostic Matrisomal Gene Panel and Its Association with Immune Cell Infiltration in Head and Neck Carcinomas
Source: Cancers (Basel). 2021 Nov 17;13(22):5761. doi: 10.3390/cancers13225761 (PMC8616409; doi:10.3390/cancers13225761)
Supplement: Supplementary file 1 [file cancers-13-05761-s001.zip]

Archive with 1 entries (1 files):
- cancers-1418121-supplementary.pdf
